# Supplementary material for: Improved Natamycin Production in Streptomyces gilvosporeus Through Mutagenesis and Enhanced Nitrogen Metabolism
Source: Microorganisms. 2025 Feb 10;13(2):390. doi: 10.3390/microorganisms13020390 (PMC11857858; doi:10.3390/microorganisms13020390)
Supplement: Supplementary file 1 [file microorganisms-13-00390-s001.zip]

Archive with 1 entries (1 files):
- microorganisms-3376521-supplementary.pdf
